# Supplementary material for: Performance evaluation of developed macrophyte-assisted vermifiltration system designed with varied macrophytes and earthworm species for domestic wastewater treatment
Source: PLoS One. 2023 Mar 1;18(3):e0281953. doi: 10.1371/journal.pone.0281953 (PMC9977024; doi:10.1371/journal.pone.0281953)
Supplement: S1 File — (XLSX) [file pone.0281953.s001.xlsx]

## Sheet: Wastewater
	Physicochemical, pathogen and helminth characteristics of wastewater
					mean	SD
	Temperature	27.5	27.5	27	27.3333	0.288675
	pH	8.26	8.23	8.25	8.24667	0.0152753
	EC	3000	3200	3500	3233.33	251.661
	TDS	1402	1900	1800	1700.67	263.441
	TSS	212	295	260	255.667	41.6693
	Total N, mg l–1	85	74	75	78	6.08276
	Ammonia	50	51	55	52	2.64575
	ionized Ammonia (NH4+) mg/L	12	8	9	9.66667	2.08167
	Nitrate (NO3-N) mg/L	2	2.2	2	2.06667	0.11547
	Total P	41.2	38	33	37.4	4.1328
	Chlorides, mg l–1	52	44	48	48	4
	DO (mg/L)	0	0.1	0	0.0333333	0.057735
	BOD (mg/L) 20degrees	130	110	120	120	10
	COD (mg/L)	210	250	260	240	26.4575
	Turbidity (mg/l)	260	275	262	265.667	8.14453
	dissolved organic Carbon (DOC) (mg/L)	97	110	105	104	6.55744
	Pathogen
	Faecal bacteria (cfu/100ml	3.63333e+07	3.52753e+06	3.333e+06	1.4398e+07	1.89968e+07
	Total coliform	520000000	20000000	3266.67	1.80001e+08	2.94617e+08
	Escherichia coli	1.80667e+07	2.03424e+07	543.333	1.28032e+07	1.11457e+07
	helminth eggs
	Ascaries	6766.67	208.167	22.6667	2332.5	3841.22
	Tapeworms	14000	529.15	35	4854.72	7923.9
	Fasciola sp	2366.67	152.753	35	851.473	1313.52
	Trichuris sp	ND	ND	ND	ND	ND
	Schistosoma sp	ND	ND	ND	ND	ND

## Sheet: Effluents
		Physicochemical characteristics of effluent
				Control							HE											LE											DE															HF
											Macropyte chamber					vermifiltrate						Macropyte chamber					Vermifiltrate						Macropyte chamber					Vermifiltrate						Macropyte chamber					Vermifiltrate
			Sampling Hours				mean	SD						mean	SD				mean	SD					mean	SD				mean	SD					mean	SD				mean	SD					mean	SD	HF
		Temperature	0	27.5	27.5	27	27.3333	0.288675			27.5	27.5	27	27.3333	0.288675	27.5	27.5	27	27.3333	0.288675		27.5	27	27	27.1667	0.288675	27.5	27	27	27.1667	0.288675		27.3	27.1	27	27.1333	0.152753	27.5	27	27	27.1667	0.288675		27.5	27	27	27.1667	0.288675	27.5
			48	27.7	27	27	27.2333	0.404145			27.7	27.4	27	27.3667	0.351188	27	27.4	27.2	27.2	0.2		27.1	27.4	27	27.1667	0.208167	27.1	27.4	27.1	27.2	0.173205		27.2	27.2	27.1	27.1667	0.057735	27.2	27.3	27	27.1667	0.152753		27.2	27.4	27.1	27.2333	0.152753	27.4
			96	27.5	27	27.1	27.2	0.264575			27.5	27	27	27.1667	0.288675	26.8	27	27	26.9333	0.11547		27.5	27.1	27	27.2	0.264575	27.5	27	27	27.1667	0.288675		26.8	26.9	27	26.9	0.1	26.8	26.88	27	26.8933	0.100664		26.9	26.9	27	26.9333	0.057735	26.9
			144	26.5	26.8	27	26.7667	0.251661			26.5	27	27	26.8333	0.288675	26.5	26.7	27	26.7333	0.251661		26.8	27	26.8	26.8667	0.11547	26.5	27	26.8	26.7667	0.251661		26.5	27	27	26.8333	0.288675	26.5	27	27	26.8333	0.288675		26.5	26.9	26.8	26.7333	0.208167	26.5
			192	26.8	26.7	26.78	26.76	0.052915			26.8	26.87	26.78	26.8167	0.0472582	26.8	26.7	26.78	26.76	0.052915		26.9	26.7	26.9	26.8333	0.11547	26.9	26.7	26.8	26.8	0.1		26.7	26.9	26.7	26.7667	0.11547	26.7	26.9	26.7	26.7667	0.11547		26.8	26.7	26.8	26.7667	0.057735	26.8
			240	26.7	26.8	26.8	26.7667	0.057735			26.7	26.8	26.9	26.8	0.1	26.9	26.8	26.6	26.7667	0.152753		26.8	26.9	26.9	26.8667	0.057735	26.8	26.9	26.68	26.7933	0.110151		26.8	26.5	26.8	26.7	0.173205	26.8	26.7	26.6	26.7	0.1		26.7	26.8	26.7	26.7333	0.057735	26.7
																HE											LE											DE											HF
		pH	0	8.26	8.23	8.25	8.24667	0.0152753			8.26	8.23	8.25	8.24667	0.0152753	8.26	8.23	8.25	8.24667	0.0152753		8.26	8.23	8.25	8.24667	0.0152753	8.26	8.23	8.25	8.24667	0.0152753		8.26	8.23	8.25	8.24667	0.0152753	8.26	8.23	8.25	8.24667	0.0152753		8.26	8.23	8.25	8.24667	0.0152753	8.26
			48	8	8	8.1	8.03333	0.057735			7.8	7.9	8	7.9	0.1	7.7	7.5	7.4	7.53333	0.152753		7.8	7.9	8	7.9	0.1	7.7	7.5	7.5	7.56667	0.11547		7.8	8	7.9	7.9	0.1	7.5	7.6	7.6	7.56667	0.057735		8	7.9	7.9	7.93333	0.057735	7.7
			96	8	7.9	8.1	8	0.1			7.76	7.8	7.7	7.75333	0.0503322	7.58	7.5	7.5	7.52667	0.046188		7.76	7.8	7.7	7.75333	0.0503322	7.5	7.4	7.6	7.5	0.1		7.76	7.7	7.75333	7.73778	0.0328859	7.5	7.51	7.65	7.55333	0.083865		7.7	7.75333	7.73778	7.73037	0.0274274	7.5
			144	8	7.9	7.9	7.93333	0.057735			7.6	7.77	7.46	7.61	0.155242	7.45	7.48	7.56	7.49667	0.0568624		7.6	7.77	7.5	7.62333	0.136504	7.44	7.51	7.52	7.49	0.043589		7.6	7.46	7.61	7.55667	0.083865	7.42	7.51	7.48	7.47	0.0458258		7.46	7.61	7.55667	7.54222	0.0760361	7.54
			192	8	7.9	7.8	7.9	0.1			7.67	7.45	7.55	7.55667	0.110151	7.2	7.5	7.3	7.33333	0.152753		7.67	7.45	7.55	7.55667	0.110151	7.2	7.4	7.4	7.33333	0.11547		7.67	7.55	7.55667	7.59222	0.06744	7.3	7.42	7.3	7.34	0.069282		7.55	7.55667	7.59222	7.5663	0.0226986	7.3
			240	7.8	7.8	7.7	7.76667	0.057735			7.44	7.54	7.5	7.49333	0.0503322	7.1	7.4	7.3	7.26667	0.152753		7.48	7.54	7.5	7.50667	0.0305505	7.2	7.3	7.4	7.3	0.1		7.48	7.5	7.49333	7.49111	0.0101835	7.28	7.35	7.3	7.31	0.0360555		7.51	7.49333	7.49111	7.49815	0.010324	7.4
																			16.7											17.6											16.4
																HE											LE											DE											HF
		EC	0	3000	3200	3500	3233.33	251.661			3000	3200	3500	3233.33	251.661	3000	3200	3500	3233.33	251.661		3000	3200	3500	3233.33	251.661	3000	3200	3500	3233.33	251.661		3000	3200	3500	3233.33	251.661	3000	3200	3500	3233.33	251.661		3000	3200	3500	3233.33	251.661	3000
			48	2800	3200	2700	2900	264.575			1100	1140	1232	1157.33	67.6855	567	588	620	591.667	26.6896		1100	1140	1157.33	1132.44	29.404	602	664	632.667	632.889	31.0006		1132.44	1140	1140	1137.48	4.3622	599	600	610.333	603.111	6.27458		1157.33	1137.48	1132.44	1142.42	13.1588	599
			96	1750	1800	1700	1750	50			750	550	400	566.667	175.594	344	352	350	348.667	4.16333		750	550	566.667	622.222	110.972	314	350	358.667	340.889	23.6862		622.222	550	550	574.074	41.6975	344	350	368.667	354.222	12.864		566.667	574.074	622.222	587.654	30.1649	354
			144	1140	1100	1100	1113.33	23.094			550	455	368	457.667	91.0293	187	211	241	213	27.0555		550	455	457.667	487.556	54.0949	211	240	219.333	223.444	14.9307		487.556	455	455	465.852	18.796	187	241	213	213.667	27.0062		457.667	465.852	487.556	470.358	15.4456	190
			192	950	800	970	906.667	92.9157			400	352	388	380	24.98	114	121	124	119.667	5.1316		400	352	380	377.333	24.1109	131	120	120.667	123.889	6.16742		377.333	352	352	360.444	14.6262	114	124	119.667	119.222	5.01479		380	360.444	377.333	372.593	10.6048	134
			240	700	800	850	783.333	76.3763			389	352	355	365.333	20.5508	115	120	96	110.333	12.6623		389	352	365.333	368.778	18.7389	111	131	120	120.667	10.0167		368.778	352	352	357.593	9.68665	121	114	124	119.667	5.1316		365.333	357.593	368.778	363.901	5.72846	124
																HE											LE											DE											HF
		TDS	0	1402	1900	1800	1700.67	263.441			1402	1900	1800	1700.67	263.441	1402	1900	1800	1700.67	263.441		1402	1900	1800	1700.67	263.441	1402	1900	1800	1700.67	263.441		1402	1900	1800	1700.67	263.441	1402	1900	1800	1700.67	263.441		1402	1900	1800	1700.67	263.441	1402
			48	1210	1577	1368	1385	184.09			890	955	900	915	35	623	596	650	623	27		915	955	900	923.333	28.4312	632	602	664	632.667	31.0054		955	900	923.333	926.111	27.605	632	599	600	610.333	18.7705		915	923.333	926.111	921.481	5.78241	615
			96	1190	1456	1288	1311.33	134.526			850	810	875	845	32.7872	344	352	350	348.667	4.16333		845	810	875	843.333	32.532	412	314	350	358.667	49.5715		810	875	843.333	842.778	32.5036	412	344	350	368.667	37.6475		845	843.333	842.778	843.704	1.15648	347
			144	729	913	893	845	100.955			411	388	422	407	17.3494	187	211	241	213	27.0555		407	388	422	405.667	17.0392	207	211	240	219.333	18.0093		388	422	405.667	405.222	17.0044	211	187	241	213	27.0555		407	405.667	405.222	405.963	0.925185	211
			192	752	786	859	799	54.6717			388	400	389	392.333	6.65833	114	121	124	119.667	5.1316		392.333	400	389	393.778	5.64046	111	131	120	120.667	10.0167		400	389	393.778	394.259	5.51578	121	114	124	119.667	5.1316		392.333	393.778	394.259	393.457	1.00228	131
			240	745	714	775	744.667	30.5014			355	352	358	355	3	86	80	77	81	4.58258		355	352	358	355	3	75	88	75	79.3333	7.50555		352	358	355	355	3	80	76	77	77.6667	2.08167		355	358	355	356	1.73205	88
																																															#DIV/0!	#DIV/0!
																HE											LE											DE									#DIV/0!	#DIV/0!	HF
		TSS	0	212	295	260	255.667	41.6693			212	295	260	255.667	41.6693	212	295	260	255.667	41.6693		212	295	260	255.667	41.6693	212	295	260	255.667	41.6693		212	295	260	255.667	41.6693	212	295	260	255.667	41.6693		212	295	260	255.667	41.6693	212
			48	233	255	230	239.333	13.6504			230	228	260	239.333	17.9258	110	96	90	98.6667	10.2632		228	260	239.333	242.444	16.2253	120	100	96	105.333	12.8582		228	260	242.444	243.481	16.0252	114	112	108	111.333	3.05505		239.333	242.444	243.481	241.753	2.15876	125
			96	220	218	225	221	3.60555			210	188	188	195.333	12.7017	64	70	55	63	7.54983		188	188	195.333	190.444	4.2339	77	72	69	72.6667	4.04145		188	188	190.444	188.815	1.4113	85	74	71	76.6667	7.37111		195.333	190.444	188.815	191.531	3.39234	100
			144	206	217	212	211.667	5.50757			158	144	135	145.667	11.5902	50	58	50	52.6667	4.6188		144	135	145.667	141.556	5.73811	54	50	62	55.3333	6.1101		144	135	141.556	140.185	4.65386	42	48	40	43.3333	4.16333		145.667	141.556	140.185	142.469	2.85265	55
			192	200	195	190	195	5			118	121	135	124.667	9.07377	41	40	30	37	6.08276		121	135	124.667	126.889	7.25973	40	35	36	37	2.64575		121	135	126.889	127.63	7.02933	35	32	28	31.6667	3.51188		124.667	126.889	127.63	126.395	1.54197	46
			240	197	188	190	191.667	4.72582			95	89	108	97.3333	9.71253	30	17	11.4	19.4667	9.54219		89	108	97.3333	98.1111	9.52385	18	20	25	21	3.60555		89	108	98.1111	98.3704	9.50265	14	18	15	15.6667	2.08167		97.3333	98.1111	98.3704	97.9383	0.539691	30
																HE											LE											DE											HF
		Total N, mg l–1	0	85	74	75	78	6.08276			85	74	75	78	6.08276	85	74	75	78	6.08276		85	74	75	78	6.08276	85	74	75	78	6.08276		85	74	75	78	6.08276	85	74	75	78	6.08276		85	74	75	78	6.08276	85
			48	83	74	73	76.6667	5.50757			77	74	60	70.3333	9.07377	42	48	40	43.3333	4.16333		74	60	70.3333	68.1111	7.25973	40	40	42	40.6667	1.1547		77	70.3333	68.1111	71.8148	4.62592	40	40	40	40	0		71.8148	70.3333	68.1111	70.0864	1.86416	42
			96	82	74	72	76	5.2915			68	70	60	66	5.2915	35	32	28	31.6667	3.51188		70	60	66	65.3333	5.03322	40	35	36	37	2.64575		68	66	65.3333	66.4444	1.38778	40	35	28	34.3333	6.02771		66.4444	66	65.3333	65.9259	0.559247	35
			144	77	72	72	73.6667	2.88675			52	48	44	48	4	24	28	24	25.3333	2.3094		48	44	48	46.6667	2.3094	18	20	25	21	3.60555		52	48	46.6667	48.8889	2.77555	18	20	24	20.6667	3.05505		48.8889	48	46.6667	47.8519	1.11849	24
			192	66	68	70	68	2			40	35	32	35.6667	4.04145	19	27	24	23.3333	4.04145		35	32	35.6667	34.2222	1.95316	19	26	24	23	3.60555		40	35.6667	34.2222	36.6296	3.00685	19	26	24	23	3.60555		36.6296	35.6667	34.2222	35.5062	1.2117	22
			240	65	68	70	67.6667	2.51661			38	28	30	32	5.2915	19	24	22	21.6667	2.51661		28	30	32	30	2	19	20	22	20.3333	1.52753		38	32	30	33.3333	4.16333	20	20	22	20.6667	1.1547		33.3333	32	30	31.7778	1.67774	24
																HE											LE											DE											HF
		Ammonia	0	50	51	55	52	2.64575			50	51	55	52	2.64575	50	51	55	52	2.64575		50	51	55	52	2.64575	50	51	55	52	2.64575		50	51	55	52	2.64575	50	51	55	52	2.64575		50	51	55	52	2.64575	50
			48	38	30	35	34.3333	4.04145			17	14	10	13.6667	3.51188	5	12	11	9.33333	3.78594		14	10	13.6667	12.5556	2.21944	5	12	11	9.33333	3.78594		13.6667	12.5556	17	14.4074	2.31296	5	12	11	9.33333	3.78594		14.4074	12.5556	14	13.6543	0.973118	5
			96	18	20	25	21	3.60555			6	10	8	8	2	2	3	5	3.33333	1.52753		10	8	8	8.66667	1.1547	2	3	5	3.33333	1.52753		8	8.66667	6	7.55556	1.38778	2	3	5	3.33333	1.52753		7.55556	8.66667	10	8.74074	1.2239	2
			144	18	15	20	17.6667	2.51661			5	6	7	6	1	2	1	1	1.33333	0.57735		6	7	6	6.33333	0.57735	1	1.33333	1	1.11111	0.19245		6	6.33333	5	5.77778	0.693889	2	1	1.11111	1.37037	0.548098		5.77778	6.33333	6	6.03704	0.279623	1.11111
			192	11	15	14	13.3333	2.08167			5	4	2	3.66667	1.52753	0.8	1	0.7	0.833333	0.152753		4	2	3.66667	3.22222	1.07152	0.7	0.833333	0.7	0.744444	0.07698		3.66667	3.22222	5	3.96296	0.925185	0.8	0.7	0.744444	0.748148	0.0501028		3.96296	3.22222	4	3.7284	0.43875	0.744444
			240	10	12	15	12.3333	2.51661			5	4	1	3.33333	2.08167	0.7	0.9	0.8	0.8	0.1		4	1	3.33333	2.77778	1.57527	0.8	0.8	0.8	0.8	1.11022e-16		3.33333	2.77778	5	3.7037	1.15648	0.7	0.8	0.8	0.766667	0.057735		3.7037	2.77778	4	3.49383	0.637568	0.8
																HE											LE											DE											HF
		ionized Ammonia (NH4+) mg/L	0	12	8	9	9.66667	2.08167			12	8	9	9.66667	2.08167	12	8	9	9.66667	2.08167		12	8	9	9.66667	2.08167	12	8	9	9.66667	2.08167		12	8	9	9.66667	2.08167	12	8	9	9.66667	2.08167		12	8	9	9.66667	2.08167	12
			48	12	9	9	10	1.73205			12	10	9	10.3333	1.52753	13	18	14	15	2.64575		10	9	10.3333	9.77778	0.693889	12	17.8	14	14.6	2.94618		9	10.3333	9.77778	9.7037	0.669746	14	17.8	15	15.6	1.96977		10	9	10.3333	9.77778	0.693889	15.6
			96	12	9.2	9	10.0667	1.6773			12	11	10	11	1	15	16	16	15.6667	0.57735		11	10	11	10.6667	0.57735	16	12	16	14.6667	2.3094		10	11	10.6667	10.5556	0.509175	16	12	15.6667	14.5556	2.21944		11	10	11	10.6667	0.57735	14.5556
			144	12	9.8	9	10.2667	1.55349			14	10	11	11.6667	2.08167	18	16	16	16.6667	1.1547		10	11	11.6667	10.8889	0.83887	17	16	18	17	1		11	11.6667	10.8889	11.1852	0.42066	18	16	16.6667	16.8889	1.01835		10	11	11.6667	10.8889	0.83887	16.8889
			192	12	9.9	10	10.6333	1.18462			14	12	10	12	2	19	20	22	20.3333	1.52753		12	10	12	11.3333	1.1547	18	20	22	20	2		10	12	11.3333	11.1111	1.01835	22	20	20.3333	20.7778	1.07152		12	10	12	11.3333	1.1547	20
			240	12	10	10	10.6667	1.1547			15	11	11	12.3333	2.3094	21	18	18	19	1.73205		11	11	12.3333	11.4444	0.7698	20.6	18	18	18.8667	1.50111		11	12.3333	11.4444	11.5926	0.6789	18	18	19	18.3333	0.57735		11	11	12.3333	11.4444	0.7698	18
																HE											LE											DE											HF
		Nitrate (NO3-N) mg/L	0	1.7	2.2	2	1.96667	0.251661			1.7	2.2	2	1.96667	0.251661	1.7	2.2	2	1.96667	0.251661		1.7	2.2	2	1.96667	0.251661	1.7	2.2	2	1.96667	0.251661		1.7	2.2	2	1.96667	0.251661	1.7	2.2	2	1.96667	0.251661		1.7	2.2	2	1.96667	0.251661	1.7
			48	1.7	1.5	2	1.73333	0.251661			1.1	0.9	0.9	0.966667	0.11547	0.85	0.89	0.82	0.853333	0.0351188		0.9	0.966667	0.933333	0.933333	0.0333333	0.89	0.9	0.8	0.863333	0.0550757		1.1	0.966667	0.933333	1	0.0881917	0.9	0.7	0.7	0.766667	0.11547		0.966667	0.966667	0.966667	0.966667	0	0.82
			96	1.7	1.3	1.8	1.6	0.264575			1	0.8	0.8	0.866667	0.11547	0.66	0.52	0.5	0.56	0.087178		0.8	0.866667	0.833333	0.833333	0.0333333	0.7	0.6	0.6	0.633333	0.057735		1	0.866667	0.833333	0.9	0.0881917	0.6	0.6	0.7	0.633333	0.057735		0.866667	0.866667	0.866667	0.866667	0	0.82
			144	1.4	1.8	1.5	1.56667	0.208167			0.6	0.7	0.6	0.633333	0.057735	0.4	0.2	0.2	0.266667	0.11547		0.6	0.633333	0.616667	0.616667	0.0166667	0.5	0.3	0.3	0.366667	0.11547		0.6	0.633333	0.616667	0.616667	0.0166667	0.5	0.4	0.2	0.366667	0.152753		0.633333	0.633333	0.633333	0.633333	0	0.72
			192	1.2	1.2	1.5	1.3	0.173205			0.7	0.2	0.5	0.466667	0.251661	0.2	0.2	0.1	0.166667	0.057735		0.5	0.466667	0.483333	0.483333	0.0166667	0.2	0.2	0.1	0.166667	0.057735		0.7	0.466667	0.483333	0.55	0.130171	0.2	0.1	0.2	0.166667	0.057735		0.466667	0.466667	0.466667	0.466667	0	0.3
			240	1.2	1.3	1.4	1.3	0.1			0.7	0.5	0.2	0.466667	0.251661	0.1	0.2	0.1	0.133333	0.057735		0.2	0.466667	0.333333	0.333333	0.133333	0.1	0.1	0.1	0.1	1.69967e-17		0.7	0.466667	0.333333	0.5	0.185592	0.1	0.1	0.1	0.1	1.69967e-17		0.466667	0.466667	0.466667	0.466667	0	0.2
																HE											LE											DE											HF
		Total P	0	41.2	38	33	37.4	4.1328			41.2	38	33	37.4	4.1328	41.2	38	33	37.4	4.1328		41.2	38	33	37.4	4.1328	41.2	38	33	37.4	4.1328		41.2	38	33	37.4	4.1328	41.2	38	33	37.4	4.1328		41.2	38	33	37.4	4.1328	41.2
			48	40	38	33	37	3.60555			40.2	36	33	36.4	3.61663	34	22	31	29	6.245		33	36.4	33	34.1333	1.96299	34	34	30	32.6667	2.3094		40.2	36.4	34.1333	36.9111	3.06546	35	34	32	33.6667	1.52753		36.4	32.6667	36.9111	35.3259	2.31712	35
			96	40	36	33	36.3333	3.51188			32	30	28	30	2	21	18	16	18.3333	2.51661		28	30	32	30	2	21	21	16	19.3333	2.88675		32	30	30	30.6667	1.1547	25	22	16	21	4.58258		30	19.3333	30.6667	26.6667	6.35959	21
			144	40	31	33	34.6667	4.72582			18	15	13	15.3333	2.51661	14	18	10	14	4		13	15.3333	18	15.4444	2.50185	14	14	10	12.6667	2.3094		18	15.3333	15.4444	16.2593	1.50855	14	17	10	13.6667	3.51188		15.3333	12.6667	16.2593	14.7531	1.86526	20
			192	33	35	33	33.6667	1.1547			12	15	15	14	1.73205	11	8	10	9.66667	1.52753		15	14	12	13.6667	1.52753	11	11	10	10.6667	0.57735		12	14	13.6667	13.2222	1.07152	14	11	10	11.6667	2.08167		14	10.6667	13.2222	12.6296	1.74389	15
			240	30	32	33	31.6667	1.52753			12	10	11	11	1	5	5	7	5.66667	1.1547		11	11	12	11.3333	0.57735	5	7	7	6.33333	1.1547		12	11	11.3333	11.4444	0.509175	6	5	5	5.33333	0.57735		11	6.33333	11.4444	9.59259	2.83134	12
																HE											LE											DE											HF
		BOD (mg/L) 20degrees	0	130	110	120	120	10			130	110	120	120	10	130	110	120	120	10		130	110	120	120	10	130	110	120	120	10		130	110	120	120	10	130	110	120	120	10		130	110	120	120	10	130
			48	125	110	120	118.333	7.63763			120	110	120	116.667	5.7735	70	65	64	66.3333	3.21455		120	116.667	120	118.889	1.9245	73	66	64	67.6667	4.72582		110	120	118.889	116.296	5.48098	73	70	64	69	4.58258		120	116.667	116.296	117.654	2.03984	70
			96	120	110	120	116.667	5.7735			98	98	100	98.6667	1.1547	56	50	54	53.3333	3.05505		100	98.6667	98	98.8889	1.01835	58	54	54	55.3333	2.3094		98	100	98.8889	98.963	1.00206	58	56	54	56	2		100	98.6667	98.963	99.2099	0.700121	60
			144	110	110	120	113.333	5.7735			90	84	80	84.6667	5.03322	48	42	40	43.3333	4.16333		80	84.6667	90	84.8889	5.0037	45	40	40	41.6667	2.88675		84	80	84.8889	82.963	2.60421	45	48	40	44.3333	4.04145		80	84.6667	82.963	82.5432	2.36148	47
			192	95	110	100	101.667	7.63763			54	45	48	49	4.58258	28	31	34	31	3		48	49	54	50.3333	3.21455	36	31	34	33.6667	2.51661		45	48	50.3333	47.7778	2.6736	36	28	34	32.6667	4.16333		48	49	47.7778	48.2593	0.651052	40
			240	95	110	99	101.333	7.76745			40	48	42	43.3333	4.16333	17	23	25	21.6667	4.16333		42	43.3333	40	41.7778	1.67774	17	25	20	20.6667	4.04145		48	42	41.7778	43.9259	3.53	17	17	20	18	1.73205		42	43.3333	43.9259	43.0864	0.986419	27
																HE											LE											DE											HF
		COD (mg/L)	0	210	250	260	240	26.4575			210	250	260	240	26.4575	210	250	260	240	26.4575		210	250	260	240	26.4575	210	250	260	240	26.4575		210	250	260	240	26.4575	210	250	260	240	26.4575		210	250	260	240	26.4575	210
			48	210	250	250	236.667	23.094			182	150	160	164	16.3707	120	100	110	110	10		160	164	162	162	2	115	100	110	108.333	7.63763		162	162	182	168.667	11.547	115	100	100	105	8.66025		182	168.667	182	177.556	7.698	120
			96	210	240	240	230	17.3205			133	120	101	118	16.0935	87	85	80	84	3.60555		101	118	109.5	109.5	8.5	90	85	81	85.3333	4.50925		109.5	109.5	133	117.333	13.5677	90	85	85	86.6667	2.88675		133	117.333	133	127.778	9.04515	87
			144	210	240	230	226.667	15.2753			112	98	95	101.667	9.07377	70	65	61	65.3333	4.50925		95	101.667	98.3333	98.3333	3.33333	72	66	61	66.3333	5.50757		98.3333	98.3333	112	102.889	7.89045	72	66	65	67.6667	3.78594		112	102.889	112	108.963	5.2603	70
			192	210	230	220	220	10			98	88	85	90.3333	6.80686	54	50	48	50.6667	3.05505		85	90.3333	87.6667	87.6667	2.66667	54	48	48	50	3.4641		87.6667	87.6667	98	91.1111	5.96595	54	48	50	50.6667	3.05505		98	91.1111	98	95.7037	3.9773	54
			240	210	200	220	210	10			75	65	62	67.3333	6.80686	35	39	40	38	2.64575		62	67.3333	64.6667	64.6667	2.66667	35	38	40	37.6667	2.51661		64.6667	64.6667	75	68.1111	5.96595	35	38	39	37.3333	2.08167		75	68.1111	75	72.7037	3.9773	35
																HE											LE											DE											HF
		Turbidity (mg/l)	0	260	275	262	265.667	8.14453			260	275	262	265.667	8.14453	260	275	262	265.667	8.14453		260	275	262	265.667	8.14453	260	275	262	265.667	8.14453		260	275	262	265.667	8.14453	260	275	262	265.667	8.14453		260	275	262	265.667	8.14453	260
			48	260	260	262	260.667	1.1547			200	150	160	170	26.4575	70	65	64	66.3333	3.21455		160	170	167.5	165.833	5.20416	66	64	67.6667	65.8889	1.83586		170	165	167.778	167.593	2.50514	70	64	69	67.6667	3.21455		170	167.5	165.833	167.778	2.09718	77
			96	260	255	260	258.333	2.88675			180	150	110	146.667	35.1188	56	50	54	53.3333	3.05505		110	146.667	137.5	131.389	19.0819	54	54	55.3333	54.4444	0.7698		146.667	128.333	138.519	137.84	9.18551	56	54	56	55.3333	1.1547		146.667	137.5	131.389	138.519	7.68965	58
			144	260	254	250	254.667	5.03322			78	92	71	80.3333	10.6927	48	42	40	43.3333	4.16333		71	80.3333	78	76.4444	4.85722	40	40	41.6667	40.5556	0.96225		80.3333	75.6667	78.2593	78.0864	2.33813	48	40	44.3333	44.1111	4.00463		80.3333	78	76.4444	78.2593	1.95736	52
			192	250	240	240	243.333	5.7735			70	68	62	66.6667	4.16333	28	31	34	31	3		62	66.6667	65.5	64.7222	2.42861	31	34	33.6667	32.8889	1.64429		66.6667	64.3333	65.6296	65.5432	1.16906	28	34	32.6667	31.5556	3.15054		66.6667	65.5	64.7222	65.6296	0.978682	31
			240	220	210	220	216.667	5.7735			60	45	55	53.3333	7.63763	19	30	21	23.3333	5.85947		55	53.3333	53.75	54.0278	0.867361	25	20	20.6667	21.8889	2.71484		53.3333	54.1667	53.7037	53.7346	0.417523	17	20	18	18.3333	1.52753		53.3333	53.75	54.0278	53.7037	0.349529	33
																																															#DIV/0!	#DIV/0!
																HE											LE											DE									#DIV/0!	#DIV/0!	HF
		dissolved organic Carbon (DOC) (mg/L)	0	97	110	105	104	6.55744			97	110	105	104	6.55744	97	110	105	104	6.55744		97	110	105	104	6.55744	97	110	105	104	6.55744		97	110	105	104	6.55744	97	110	105	104	6.55744		97	110	105	104	6.55744	97
			48	97	100	105	100.667	4.04145			98	70	98	88.6667	16.1658	70	68	65	67.6667	2.51661		88.6667	70	98	85.5556	14.2569	67.6667	65	68.1667	66.9444	1.70239		88.6667	85.5556	70	81.4074	10.0008	68.1667	70	66.3333	68.1667	1.83333		98	88.6667	81.4074	89.358	8.31787	70
			96	97	90	85	90.6667	6.02771			66	78	55	66.3333	11.5036	50	48	46	48	2		66.3333	78	55	66.4444	11.5004	48	46	48.5	47.5	1.32288		66.3333	66.4444	78	70.2593	6.70391	48.5	50	47	48.5	1.5		55	66.3333	70.2593	63.8642	7.92362	50
			144	97	85	85	89	6.9282			58	60	50	56	5.2915	30	27	25	27.3333	2.51661		56	60	50	55.3333	5.03322	27.3333	25	28.0833	26.8056	1.608		56	55.3333	60	57.1111	2.52396	28.0833	30	26.1667	28.0833	1.91667		50	56	57.1111	54.3704	3.82541	30
			192	90	84	81	85	4.58258			48	44	40	44	4	20	21	17	19.3333	2.08167		44	44	40	42.6667	2.3094	19.3333	17	19.0833	18.4722	1.28109		44	42.6667	44	43.5556	0.7698	19.0833	20	18.1667	19.0833	0.916667		40	44	43.5556	42.5185	2.19239	20
			240	88	80	85	84.3333	4.04145			39	30	18	29	10.5357	10	11	8	9.66667	1.52753		29	30	18	25.6667	6.65833	9.66667	8	9.41667	9.02778	0.898816		29	25.6667	30	28.2222	2.26895	9.41667	10	8.83333	9.41667	0.583333		18	29	28.2222	25.0741	6.13866	10
		DO (mg/L)	48	0.2	0	0	0.0666667	0.11547			0.5	0.3	0.6	0.466667	0.152753	1.2	1.6	1.1	1.3	0.264575		0.3	0.6	0.466667	0.455556	0.150308	1.2	1.6	1.1	1.3	0.264575		0.6	0.466667	0.455556	0.507407	0.0803798	1.3	1.5	1.6	1.46667	0.152753		0.507407	0.455556	0.466667	0.476543	0.0273004	1
			96	0.1	0	0	0.0333333	0.057735			0.8	1	0.6	0.8	0.2	1.6	1.5	1.1	1.4	0.264575		1	0.6	0.8	0.8	0.2	1.6	1	1.4	1.33333	0.305505		0.6	0.8	0.8	0.733333	0.11547	1.2	1.4	1	1.2	0.2		0.733333	0.8	0.8	0.777778	0.03849	1.6
			144	0	0	0	0	0			1.2	0.8	0.6	0.866667	0.305505	2	2.2	1	1.73333	0.64291		0.8	0.6	0.866667	0.755556	0.138778	2	2	1.4	1.8	0.34641		0.6	0.866667	0.755556	0.740741	0.133949	1.6	1.8	1	1.46667	0.416333		0.740741	0.755556	0.866667	0.787654	0.0688265	2.1
			192	0	0	0	0	0			0.9	0.7	0.9	0.833333	0.11547	2.1	2.4	1	1.83333	0.737111		0.7	0.9	0.833333	0.811111	0.101835	2.1	2	1.8	1.96667	0.152753		0.9	0.833333	0.811111	0.848148	0.0462592	1.8	1.9	1	1.56667	0.493288		0.848148	0.811111	0.833333	0.830864	0.0186416	2
			240	0	0	0	0	0			0.9	0.7	1	0.866667	0.152753	1.8	2	2.4	2.06667	0.305505		0.7	1	0.866667	0.855556	0.150308	2	2	2.1	2.03333	0.057735		1	0.866667	0.855556	0.907407	0.0803798	1.8	2	2	1.93333	0.11547		0.907407	0.855556	0.866667	0.876543	0.0273004	1.8
		Chlorides, mg l–1	48	48	44	48	46.6667	2.3094			48	47	48	47.6667	0.57735	33	44	30	35.6667	7.37111		48	48	47.6667	47.8889	0.19245	33	42	30	35	6.245		47.8889	47	48	47.6296	0.548098	33	33	35	33.6667	1.1547		47.6667	47.6296	47.8889	47.7284	0.14022	35.6667
			96	46	44	48	46	2			45	41	45	43.6667	2.3094	30	28	25	27.6667	2.51661		45	45	43.6667	44.5556	0.7698	33	28	25	28.6667	4.04145		44.5556	41	45	43.5185	2.19239	30	33	28.6667	30.5556	2.21944		43.6667	43.5185	44.5556	43.9136	0.56088	27.6667
			144	44	44	46	44.6667	1.1547			38	35	33	35.3333	2.51661	20	17	17	18	1.73205		38	33	35.3333	35.4444	2.50185	15	17	17	16.3333	1.1547		35.4444	35	33	34.4815	1.3021	20	15	16.3333	17.1111	2.58915		35.3333	34.4815	35.4444	35.0864	0.526829	18
			192	40	44	38	40.6667	3.05505			32	28	27	29	2.64575	14	11	10	11.6667	2.08167		32	27	29	29.3333	2.51661	14	10	10	11.3333	2.3094		29.3333	28	27	28.1111	1.17063	14	14	11.3333	13.1111	1.5396		29	28.1111	29.3333	28.8148	0.631805	15
			240	38	40	36	38	2			28	25	25	26	1.73205	10	11	8	9.66667	1.52753		28	25	26	26.3333	1.52753	10	10	8	9.33333	1.1547		26.3333	25	25	25.4444	0.7698	8	9	10	9	1		26	25.4444	26.3333	25.9259	0.44905	9.66667
[truncated: 24 more columns]

## Sheet: Pathogen
	Pathogen count in effluents
At start		Wastewater						Control						HE											LE											DE											HF
														Macrophyte chamber					Vermifiltrate						Macrophyte chamber					Vermifiltrate						Macrophyte chamber					Vermifiltrate						Macrophyte chamber
	Pathogen				mean	SD					mean	SD					mean	SD				mean	SD					mean	SD				mean	SD					mean	SD				mean	SD
	Faecal bacteria (cfu/100ml	38000000	36000000	35000000	3.63333e+07	1.52753e+06		2700000	36000000	35000000	2.45667e+07	1.89437e+07		1633.33	2.36672e+07	35000000	1.95563e+07	1.78577e+07	3333.33	1633.33	2933.33	2633.33	888.819		32000	36000	19556.3	29185.4	8575.57	2700	2200	5100	3333.33	1550.27		1.95563e+07	2.36672e+07	35000000	2.60745e+07	7.99834e+06	2200	2200	500	1633.33	981.495		3.63333e+07	35000000	2.60745e+07
	Total coliform	540000000	500000000	520000000	520000000	20000000		62000000	50000000	520000000	2.10667e+08	2.67958e+08		2366.67	3.40001e+08	520000000	2.86668e+08	2.64069e+08	3266.67	2366.67	1516.67	2383.33	875.119		530000000	500000000	2.86668e+08	4.38889e+08	1.32678e+08	4100	3400	2300	3266.67	907.377		2.86668e+08	3.40001e+08	520000000	3.82223e+08	1.22262e+08	4500	300	2300	2366.67	2100.79		520000000	520000000	3.82223e+08
	Escherichia coli	41000000	11000000	2200000	1.80667e+07	2.03424e+07		6600000	11000000	2200000	6600000	4400000		494.444	4.40016e+06	2200000	2.20022e+06	2.19984e+06	543.333	494.444	422.593	486.79	60.7332		41500000	11000000	2.20022e+06	1.82334e+07	2.06243e+07	260	710	660	543.333	246.644		2.20022e+06	4.40016e+06	2200000	2.93346e+06	1.2702e+06	710	260	513.333	494.444	225.594		1.80667e+07	2200000	2.93346e+06
	helminth eggs
	Ascaries	7000	6700	6600	6766.67	208.167		800	6700	6600	4700	3377.87		7000	6700	6600	6766.67	208.167	22.6667	31.3333	28.4444	27.4815	4.41285		7200	6700	6600	6833.33	321.455	14	34	20	22.6667	10.2632		6833.33	6766.67	6800	6800	33.3333	40	34	20	31.3333	10.2632		6766.67	6800	6833.33
	Tapeworms	14200	14400	13400	14000	529.15		4200	1440	13400	6346.67	6262.31		14200	14400	13400	14000	529.15	35	25	26.3333	28.7778	5.42969		14100	14400	13400	13966.7	513.16	51	40	14	35	19		13966.7	14000	13983.3	13983.3	16.6667	21	40	14	25	13.4536		14000	13983.3	13966.7
	Fasciola sp	2400	2500	2200	2366.67	152.753		290	800	7000	2696.67	3735.51		2400	2500	2200	2366.67	152.753	35	31.6667	37.5556	34.7407	2.95299		2410	2500	2200	2370	153.948	24	50	31	35	13.4536		2370	2366.67	2368.33	2368.33	1.66667	14	50	31	31.6667	18.0093		2366.67	2368.33	2370
	Trichuris sp	ND	ND	ND	ND	ND		ND	ND	ND	ND	ND		ND			ND	ND	ND	ND	ND	#DIV/0!	#DIV/0!		ND								ND	ND			ND							ND	ND		ND
	Schistosoma sp	ND	ND	ND	ND	ND		ND	ND	ND	ND	ND		ND			ND	ND	ND	ND	ND	#DIV/0!	#DIV/0!		ND								ND	ND			ND							ND	ND		ND
[truncated: 27 more columns]

## Sheet: vermiculture
	Earthworm growth and reproduction rate
	parameter	EH	EL	ED	FH	FL	FD
2 weeks	Total earthworm mortality at the end of experiment (%)	8.33 ±5.77a	8.66 ±2.08a	8.15 ±5.03a	8.30 ±3.40a	8.57 ±3.30a	8.16 ±3.70a
	Initial individual live weight (mg)	281.42 ±0.71a	281.75 ±0.47a	281.55 ±0.57a	268.89 ±0.35b	270.28 ±0.55b	270.40 ±0.50b
	Individual weight gain (%)	18.13 ±3.21a	17.85 ±5.00a	18.08 ±2.30a	16.60 ±2.12b	16.30 ±3.20b	16.40 ±2.50b
	Total individual live weight (mg)	340.40 ±4.50a	333.40 ±1.42b	337.64 ±11.77ab	318.80 ±2.45c	313.60 ±4.52c	314.20 ±3.60c
	Biomass gain (mg)	46.24 ±2.20a	45.88 ±4.10b	46.09 ±2.01ab	45.86 ±3.20c	46.21 ±2.31c	46.50 ±3.60c
	Individual growth rate (mg day−1)	4.19 ±0.15a	4.13 ±0.25b	4.18 ±0.21a	4.04 ±0.36c	4.09 ±0.20c	3.94 ±0.45c
	Reproduction rate (cocoonsworm−1 day−1)	0.067 ±0.011a	0.065 ±0.008a	0.064 ±0.005ab	0.062 ±0.01b	0.065 ±0.010a	0.066 ±0.011a
